# Supplementary material for: An Evaluation of Food Allergy Management Practices in a Sample of Canadian and American Schools
Source: Nutrients. 2025 Jun 10;17(12):1971. doi: 10.3390/nu17121971 (PMC12195637; doi:10.3390/nu17121971)
Supplement: Supplementary file 1 [file nutrients-17-01971-s001.zip]

Archive with 1 entries (1 files):
- nutrients-3676416-supplementary.pdf
